# Supplementary material for: Corneal epithelial cells exposed to shear stress show altered cytoskeleton and migratory behaviour
Source: PLoS One. 2017 Jun 29;12(6):e0178981. doi: 10.1371/journal.pone.0178981 (PMC5491001; doi:10.1371/journal.pone.0178981)
Supplement: S1 Data — (XLSX) [file pone.0178981.s001.xlsx]

## Sheet: wound meas scratch then shear
Scratch then shear
Average wound width (mm)						control = no shear exposure
Exp	Time	Control	Low shear	High shear
1	day 0	915	814	978
	day 1	693	865	923
	day 2	523	857	796
	day 3	345	215	396
2	day 0	949	876	1086
	day 1	510	817	1041
	day 2	382	803	542
	day 3	135	290	600
3	day 0	726	709	763
	day 1	349	475	690
	day 2	110	180	590
	day 3	0	0	197
4	day 0	746	584	651
	day 1	365	334	423
	day 2	109	0	133
	day 3	0	0	0

## Sheet: wound meas. shear then scratch
Shear then scracth
Average wound width (mm)					control = no shear exposure
Exp	Time	Control	Low shear	High shear
1	day 0	586	581	651
	day 1	219	23	444
	day 2	0	20	240
	day 3	0	0	0
2	day 0	537	716	594
	day 1	346	29	413
	day 2	215	0	289
	day 3	45	0	200
3	day 0	606	710	644
	day 1	383	168	441
	day 2	313	0	201
	day 3
4	day 0	501	405
	day 1	449	120
	day 2	223	0
	day 3
5	day 0	721	657
	day 1	579	397
	day 2	413	0
	day 3

## Sheet: wound meas integrin B1 Blocking
Control:	No shear exposure
	Average width (um)
Experiment	Time	Control	Shear No Block	Shear & beta 1 Blocked
1	Day 0	300	246	265
	Day 1	237	126	221
	Day 2	197	0	113
2	Day 0	501	405	383
	Day 1	449	120	329
	Day 2	423	0	257

## Sheet: wound meas shear-scratch-shear
Shear X Shear:	24 Hours 4 dyn/cm2 shear -> Scratched on Day 0 -> 6 hours 4 dyn/cm2
Control:	No shear exposure
	Average width (um)
Experiment	Day	Control	Shear X Shear
1	Day 0	326.34	218.05
	Day 1	243.04	100.94
	Day 2	108.78	0
2	Day 0	411.6	640.43
	Day 1	341.53	422.38
	Day 2	315.07	0
3	Day 0	353.29	560.07
	Day 1	277.34	413.56
	Day 2	194.04	0

## Sheet: Flow data Caspase-necrosis
control = no shear exposure
sample	Staining	Exp 1 (%)	Exp 2 (%)	Exp 3 (%)	Exp 4 (%)	Exp 5 (%)	Exp 6 (%)
Control	Casp-/PI+	1.29	2.43	3.2	0.77	0.87	4.33
Control	Casp+/PI+	0.83	0.97	2.47	0.77	0.6	1.58
Control	Casp-/PI-	92.64	93.5	88.4	95.24	95.9	92.48
Control	Casp+/PI-	5.25	3.1	5.93	3.22	2.62	1.61
Low shear	Casp-/PI+	6.63	0.93	2.98	2.68	1.04	7.88
Low shear	Casp+/PI+	2.86	1.53	4.56	2.01	3.08	4.82
Low shear	Casp-/PI-	77.16	91.1	82.05	91.32	91.43	84.66
Low shear	Casp+/PI-	13.35	6.43	10.41	3.99	4.45	2.64
High shear	Casp-/PI+	7.25	5.9	2.57	2.41		6.63
High shear	Casp+/PI+	2.42	2.77	2.08	1.66		5.45
High shear	Casp-/PI-	81.64	81.4	84.8	90.25		83.51
High shear	Casp+/PI-	8.7	9.93	10.54	5.68		4.41

## Sheet: Cytometry CD29, CD49c, ICAM-1
Exp	Sample	Time (hrs)	integrin beta 1 (AFU)	integrin alpha 3 (AFU)	ICAM-1 (AFU)
1	Control	6	19.99	117.75	12.62	No	6	2015-01-27	HCECs.007	2015-01-27	2933	93.14	1.91	352.94
	low shear	6	42.97	149.99	11.83	Yes	6	2015-01-27	HCECs.008	2015-01-27	2930	91.85	2.13	356.73
	high shear	6	40.47	135.26	12.45	Yes	6	2015-01-27	HCECs.009	2015-01-27	2943	93.7	1.97	357.56
2	Control	6	39.61	108.37	11.83	No	6	2015-03-20	HCECs.002	2015-03-20	2943	94.9	1.17	162.97
	low shear	6	44.81	125.66	11.35	Yes	6	2015-03-20	HCECs.004	2015-03-20	2946	94.39	1.4	167.04
	low shear	6	41.77	121.2	10.98	Yes	6	2015-03-20	HCECs.005	2015-03-20	2891	91.4	1.33	161.73
	high shear	6	44.34	129.91	11.02	Yes	6	2015-03-20	HCECs.006	2015-03-20	2926	93.99	1.39	161.53
3	Control	6	43.45	110.56	11.16	No	6	2015-03-16	HCECs.002	2015-03-16	3015	98.5	1.36	172.58
	low shear	6	42.03	107.28	8.98	Yes	6	2015-03-16	HCECs.004	2015-03-16	3021	97.2	1.62	167.67
	high shear	6	43.69	99.92	9.07	Yes	6	2015-03-16	HCECs.005	2015-03-16	3047	95.16	1.64	167.61
1	Control	14	42.7	158.15	9.13	No	14	2015-02-08	HCECs.002	2015-02-09	2945	95.46	1.3	340.11
	low shear	14	70.52	188.9	9.49	Yes	14	2015-02-08	HCECs.004	2015-02-09	2958	94.26	1.49	342.2
	high shear	14	77.24	177.03	9.01	Yes	14	2015-02-08	HCECs.006	2015-02-09	2953	95.01	1.63	348.88
2	Control	14	43.25	161.8	18.24	No	14	2015-02-08	HCECs.008	2015-02-09	2918	92.49	1.71	335.88
	low shear	14	63.7	161.8	15.87	No	14	2015-03-05	HCECs.002	2015-03-06	3000	94.73	1.12	328.09
	low shear	14	58.76	163.54	16.34	Yes	14	2015-03-05	HCECs.004	2015-03-06	3000	93.37	1.17	315.05
	high shear	14	65.06	153.38	15.96	Yes	14	2015-03-05	HCECs.005	2015-03-06	3000	93.31	1.19	320.01
3	Control	14	29.95	87.34	8.97	Yes	14	2015-03-05	HCECs.006	2015-03-06	3000	91.49	1.35	321.97
	low shear	14	27.73	82.55	7.43	No	14	2015-03-18	HCECs.002	2015-03-19	2854	93.18	1.11	182.44
	high shear	14	23.86	79.74	7.48	Yes	14	2015-03-18	HCECs.004	2015-03-19	2869	92.04	1.19	179.36
						Yes	14	2015-03-18	HCECs.005	2015-03-19	2864	90.69	1.2	181.54
1	Control	24	23.7	60	7.09
	low shear	24	41.44	100	6.43
	high shear	24	27.71	80	6.65	No	24	2015-01-30	HCECs.003	2015-02-02	2984	90.81	2.24	395.75
2	Control	24	49	164.8	11.07	Yes	24	2015-01-30	HCECs.004	2015-02-02	2961	77.37	2.75	415.89
	high shear	24	61.1	163.24	9.8	Yes	24	2015-01-30	HCECs.005	2015-02-02	2953	77.06	2.65	420.42
3	Control	24	37.86	151.27	19.24	No	24	2015-02-09	HCECs.002	2015-02-10	2962	96.45	1.19	341.61
	low shear	24	50.19	146.84	13.88	Yes	24	2015-02-09	HCECs.005	2015-02-10	2891	85.56	1.64	347.77
	high shear	24	44.91	135.1	14.59	No	24	2015-02-25	HCECs.002	2015-02-26	2982	94.88	1.28	272.1
4	Control	24	41.58	157.42	23.13	Yes	24	2015-02-25	HCECs.004	2015-02-26	2954	87.73	1.6	275.06
	low shear	24	64.99	177.06	15.65	Yes	24	2015-02-25	HCECs.005	2015-02-26	2920	74.7	1.85	289.13
	low shear	24	62.84	166.9	16.84	No	24	2015-03-02	HCECs.002	2015-03-03	2983	91.64	1.12	352.49
	high shear	24	75	148.64	16.01	Yes	24	2015-03-02	HCECs.004	2015-03-03	2954	83.28	1.39	342.16
						Yes	24	2015-03-02	HCECs.005	2015-03-03	2968	83.02	1.57	343.83
	IgG control Fl2 < 2					Yes	24	2015-03-02	HCECs.006	2015-03-03	2936	58.5	1.71	348.82
	IgG control Fl3 < 2
